# Supplementary material for: Survival Outcomes for US and Canadian Patients Diagnosed with Hodgkin Lymphoma before and after Brentuximab Vedotin Approval for Relapsed/Refractory Disease: A Retrospective Cohort Study
Source: Curr Oncol. 2024 Jul 4;31(7):3885–94. doi: 10.3390/curroncol31070287 (PMC11276208; doi:10.3390/curroncol31070287)
Supplement: Supplementary file 1 [file curroncol-31-00287-s001.zip]

Archive with 1 entries (1 files):
- curroncol-3057615-supplementary.pdf
